# Supplementary material for: Social demographics determinants for resistome and microbiome variation of a multiethnic community in Southern Malaysia
Source: NPJ Biofilms Microbiomes. 2023 Aug 12;9:55. doi: 10.1038/s41522-023-00425-0 (PMC10423249; doi:10.1038/s41522-023-00425-0)
Supplement: Supplementary file 1 — Supplementary tables [file 41522_2023_425_MOESM1_ESM.xlsx]

## Sheet: suppl_tab1
id

## Sheet: suppl_tab2
class

## Sheet: suppl_tab3
term

## Sheet: suppl_tab4
var

## Sheet: suppl_tab5
feature

## Sheet: suppl_tab6
term

## Sheet: suppl_tab7
var
